# Supplementary material for: Hydroxyl-Functionalized Covalent Organic Frameworks as High-Performance Supercapacitors
Source: Polymers (Basel). 2022 Aug 22;14(16):3428. doi: 10.3390/polym14163428 (PMC9413307; doi:10.3390/polym14163428)
Supplement: Supplementary file 1 [file polymers-14-03428-s001.zip]

Archive with 1 entries (1 files):
- polymers-1861996-supplementary.pdf
